# Supplementary material for: Anterior and Posterior Occlusal Plane Inclinations Differ Between Class II and Class III Mixed Dentitions—A Retrospective Cross-Sectional Study of a Morphological Characteristic
Source: J Clin Med. 2025 Sep 17;14(18):6553. doi: 10.3390/jcm14186553 (PMC12470786; doi:10.3390/jcm14186553)
Supplement: Supplementary file 1 [file jcm-14-06553-s001.zip]

Archive with 1 entries (1 files):
- jcm-3823346-supplementary.pdf
